# Supplementary material for: Molecular Cloning, Transcriptional Profiling, Subcellular Localization, and miRNA-Binding Site Analysis of Six SCL9 Genes in Poplar
Source: Plants (Basel). 2021 Jun 30;10(7):1338. doi: 10.3390/plants10071338 (PMC8309000; doi:10.3390/plants10071338)
Supplement: Supplementary file 1 [file plants-10-01338-s001.zip]

Archive with 1 entries (1 files):
- plants-1272745-SI.xlsx
