# Supplementary material for: Molecular Cloning, Transcriptional Profiling, Subcellular Localization, and miRNA-Binding Site Analysis of Six SCL9 Genes in Poplar
Source: Plants (Basel). 2021 Jun 30;10(7):1338. doi: 10.3390/plants10071338 (PMC8309000; doi:10.3390/plants10071338)
Supplement: Supplementary file 1 [file plants-10-01338-s001.zip › plants-1272745-SI.xlsx]

## Sheet: sum
Additional file A: This excel file contains all of the additional Tables (Table S1–S7) associated with the manuscript. Each table is in a different sheet. Table numbers and titles are listed below:
Table S1. Analysis of the protein structure encoded by six SCL9 branch genes in Populus.
Table S2. Cis-elements analyses of the PeSCL9s genes promoter regions.
Table S3. Analyses the motifs in PeSCL9s proteins from the MEME website.
Table S4. Comparison of PeSCL9s with miRNA matching sites of 'Nanlin895' poplar.
Table S5. Primer sequences.

## Sheet: Table S1
Table S1 Analysis of the protein structure encoded by six SCL9 branch genes in Populus.
Gene_ID		cDNA	5’UTR	3’UTR	ORF	AA	Predicted peptide			Secondary structure prediction
		(bp)	(bp)	(bp)	(bp)		MW(kDa)	pI	GRAVY		Hh(%)	Ee(%)	Tt(%)	Cc(%)
PeSCL9		3005	604	172	2229	742	82.66	5.49	-0.449		38.68	9.3	4.04	47.98
PeSCL14-1		2749	38	431	2280	759	85.52	5.24	-0.537		38.34	8.3	3.95	49.41
PeSCL14-2		2728	94	354	2280	759	85.27	5.17	-0.522		37.68	8.96	3.95	49.41
PeSCL14-3		2839	126	433	2280	759	85.37	5.28	-0.522		37.68	8.56	4.08	49.67
PeSCL30-1		2494	257	263	1974	657	74.82	6.86	-0.549		42.77	8.07	4.11	45.05
PeSCL30-2		2496	134	220	2142	713	80.8	5.59	-0.622		41.09	8.56	3.09	47.27
UTR :untranslated region, MW :molecular weight (kDa), pI :protein isoelectric points, GRAVY :grand average of hydrophy, Hh :alpha helix, Ee :extended strand, Tt :beta turn, Cc :random coil.

## Sheet: Table S2
Table S2 Cis-elements analyses of the PeSCL9 genes promoter regions.
Gene name	Gene ID	Starting postion (bp)	Ending postion (bp)	Predicted Cis-element
PeSCL14-1	Podel.01G252600.1.p.v2.1	1297	1317	Light responsive
PeSCL14-1	Podel.01G252600.1.p.v2.1	120	140	Drought inducibility
PeSCL14-1	Podel.01G252600.1.p.v2.1	1976	1996	Drought inducibility
PeSCL14-1	Podel.01G252600.1.p.v2.1	1807	1827	Low-temperature responsive
PeSCL14-1	Podel.01G252600.1.p.v2.1	164	184	Light responsive
PeSCL14-1	Podel.01G252600.1.p.v2.1	730	750	Light responsive
PeSCL14-1	Podel.01G252600.1.p.v2.1	1431	1451	Light responsive
PeSCL14-1	Podel.01G252600.1.p.v2.1	1433	1453	Light responsive
PeSCL14-1	Podel.01G252600.1.p.v2.1	923	943	Light responsive
PeSCL14-1	Podel.01G252600.1.p.v2.1	842	862	MeJA-responsive
PeSCL14-1	Podel.01G252600.1.p.v2.1	363	383	Light responsive
PeSCL14-1	Podel.01G252600.1.p.v2.1	842	862	MeJA-responsive
PeSCL14-1	Podel.01G252600.1.p.v2.1	1726	1746	Light responsive
PeSCL14-1	Podel.01G252600.1.p.v2.1	591	611	Light responsive
PeSCL14-1	Podel.01G252600.1.p.v2.1	164	184	Light responsive
PeSCL14-1	Podel.01G252600.1.p.v2.1	823	843	Light responsive
PeSCL14-1	Podel.01G252600.1.p.v2.1	1433	1453	Light responsive
PeSCL14-1	Podel.01G252600.1.p.v2.1	164	184	Abscisic acid responsive
PeSCL14-1	Podel.01G252600.1.p.v2.1	165	185	Abscisic acid responsive
PeSCL14-1	Podel.01G252600.1.p.v2.1	823	843	Abscisic acid responsive
PeSCL14-1	Podel.01G252600.1.p.v2.1	1431	1451	Abscisic acid responsive
PeSCL14-1	Podel.01G252600.1.p.v2.1	1433	1453	Abscisic acid responsive
PeSCL14-1	Podel.01G252600.1.p.v2.1	1434	1454	Abscisic acid responsive
PeSCL30-1	Podel.01G252900.1.p.v.2.1	267	287	Abscisic acid responsive
PeSCL30-1	Podel.01G252900.1.p.v.2.1	681	701	Light responsive
PeSCL30-1	Podel.01G252900.1.p.v.2.1	448	468	Light responsive
PeSCL30-1	Podel.01G252900.1.p.v.2.1	483	503	Light responsive
PeSCL30-1	Podel.01G252900.1.p.v.2.1	1937	1957	Light responsive
PeSCL30-1	Podel.01G252900.1.p.v.2.1	1846	1866	Light responsive
PeSCL30-1	Podel.01G252900.1.p.v.2.1	265	285	MeJA-responsive
PeSCL30-1	Podel.01G252900.1.p.v.2.1	773	793	MeJA-responsive
PeSCL30-1	Podel.01G252900.1.p.v.2.1	265	285	MeJA-responsive
PeSCL30-1	Podel.01G252900.1.p.v.2.1	773	793	MeJA-responsive
PeSCL30-1	Podel.01G252900.1.p.v.2.1	1574	1594	Light responsive
PeSCL30-1	Podel.01G252900.1.p.v.2.1	266	286	Light responsive
PeSCL30-1	Podel.01G252900.1.p.v.2.1	729	749	Light responsive
PeSCL30-1	Podel.01G252900.1.p.v.2.1	1484	1504	Light responsive
PeSCL30-1	Podel.01G252900.1.p.v.2.1	1876	1896	Gibberellin responsive
PeSCL9	Podel.08G071200.2.pv.2.1	1007	1027	MeJA-responsive
PeSCL9	Podel.08G071200.2.pv.2.1	1993	2013	MeJA-responsive
PeSCL9	Podel.08G071200.2.pv.2.1	915	935	Low-temperature responsive
PeSCL9	Podel.08G071200.2.pv.2.1	1940	1960	Low-temperature responsive
PeSCL9	Podel.08G071200.2.pv.2.1	1780	1800	Light responsive
PeSCL9	Podel.08G071200.2.pv.2.1	844	864	Salicylic acid responsive
PeSCL9	Podel.08G071200.2.pv.2.1	1682	1702	Salicylic acid responsive
PeSCL9	Podel.08G071200.2.pv.2.1	1622	1642	Gibberellin responsive
PeSCL9	Podel.08G071200.2.pv.2.1	1781	1801	Abscisic acid responsive
PeSCL9	Podel.08G071200.2.pv.2.1	1007	1027	MeJA-responsive
PeSCL9	Podel.08G071200.2.pv.2.1	1993	2013	MeJA-responsive
PeSCL9	Podel.08G071200.2.pv.2.1	1288	1308	Light responsive
PeSCL9	Podel.08G071200.2.pv.2.1	1777	1797	Light responsive
PeSCL14-2	Podel.09G032000.1.p.v.2.1	1177	1197	Light responsive
PeSCL14-2	Podel.09G032000.1.p.v.2.1	1746	1766	MeJA-responsive
PeSCL14-2	Podel.09G032000.1.p.v.2.1	1667	1687	Meristem expression
PeSCL14-2	Podel.09G032000.1.p.v.2.1	1335	1355	Light responsive
PeSCL14-2	Podel.09G032000.1.p.v.2.1	1546	1566	Light responsive
PeSCL14-2	Podel.09G032000.1.p.v.2.1	1705	1725	Light responsive
PeSCL14-2	Podel.09G032000.1.p.v.2.1	937	957	Anaerobic induction
PeSCL14-2	Podel.09G032000.1.p.v.2.1	1367	1387	Anaerobic induction
PeSCL14-2	Podel.09G032000.1.p.v.2.1	1175	1195	Abscisic acid responsive
PeSCL14-2	Podel.09G032000.1.p.v.2.1	1177	1197	Abscisic acid responsive
PeSCL14-2	Podel.09G032000.1.p.v.2.1	1178	1198	Abscisic acid responsive
PeSCL14-2	Podel.09G032000.1.p.v.2.1	1281	1301	Drought inducibility
PeSCL14-2	Podel.09G032000.1.p.v.2.1	1902	1922	Salicylic acid responsive
PeSCL14-2	Podel.09G032000.1.p.v.2.1	1220	1240	Auxin responsive
PeSCL14-2	Podel.09G032000.1.p.v.2.1	250	270	Zein metabolism regulation
PeSCL14-2	Podel.09G032000.1.p.v.2.1	1746	1766	MeJA-responsive
PeSCL14-2	Podel.09G032000.1.p.v.2.1	1105	1125	Gibberellin responsive
PeSCL14-2	Podel.09G032000.1.p.v.2.1	1177	1197	Light responsive
PeSCL30-2	Podel.09G032400.1.p.v.2.1	1008	1028	Light responsive
PeSCL30-2	Podel.09G032400.1.p.v.2.1	1595	1615	Light responsive
PeSCL30-2	Podel.09G032400.1.p.v.2.1	856	876	MeJA-responsive
PeSCL30-2	Podel.09G032400.1.p.v.2.1	1565	1585	MeJA-responsive
PeSCL30-2	Podel.09G032400.1.p.v.2.1	16	36	Gibberellin responsive
PeSCL30-2	Podel.09G032400.1.p.v.2.1	390	410	Gibberellin responsive
PeSCL30-2	Podel.09G032400.1.p.v.2.1	1059	1079	Zein metabolism regulation
PeSCL30-2	Podel.09G032400.1.p.v.2.1	1992	2012	Gibberellin responsive
PeSCL30-2	Podel.09G032400.1.p.v.2.1	104	124	Abscisic acid responsive
PeSCL30-2	Podel.09G032400.1.p.v.2.1	40	60	Light responsive
PeSCL30-2	Podel.09G032400.1.p.v.2.1	250	270	Light responsive
PeSCL30-2	Podel.09G032400.1.p.v.2.1	1667	1687	Light responsive
PeSCL30-2	Podel.09G032400.1.p.v.2.1	1856	1876	Light responsive
PeSCL30-2	Podel.09G032400.1.p.v.2.1	349	369	Light responsive
PeSCL30-2	Podel.09G032400.1.p.v.2.1	856	876	MeJA-responsive
PeSCL30-2	Podel.09G032400.1.p.v.2.1	1565	1585	MeJA-responsive
PeSCL30-2	Podel.09G032400.1.p.v.2.1	1006	1026	Light responsive
PeSCL30-2	Podel.09G032400.1.p.v.2.1	1008	1028	Light responsive
PeSCL14-3	Podel.09G032000.1.p.v.2.1	1177	1197	Light responsive
PeSCL14-3	Podel.09G032000.1.p.v.2.1	1401	1421	Light responsive
PeSCL14-3	Podel.09G032000.1.p.v.2.1	1746	1766	MeJA-responsive
PeSCL14-3	Podel.09G032000.1.p.v.2.1	1335	1355	Light responsive
PeSCL14-3	Podel.09G032000.1.p.v.2.1	1546	1566	Light responsive
PeSCL14-3	Podel.09G032000.1.p.v.2.1	1705	1725	Light responsive
PeSCL14-3	Podel.09G032000.1.p.v.2.1	342	362	Light responsive
PeSCL14-3	Podel.09G032000.1.p.v.2.1	1175	1195	Abscisic acid responsive
PeSCL14-3	Podel.09G032000.1.p.v.2.1	1177	1197	Abscisic acid responsive
PeSCL14-3	Podel.09G032000.1.p.v.2.1	1178	1198	Abscisic acid responsive
PeSCL14-3	Podel.09G032000.1.p.v.2.1	1281	1301	Drought inducibility
PeSCL14-3	Podel.09G032000.1.p.v.2.1	1051	1071	MYB binding site involved in light responsiveness
PeSCL14-3	Podel.09G032000.1.p.v.2.1	1902	1922	Salicylic acid responsive
PeSCL14-3	Podel.09G032000.1.p.v.2.1	1220	1240	Auxin responsive
PeSCL14-3	Podel.09G032000.1.p.v.2.1	250	270	Zein metabolism regulation
PeSCL14-3	Podel.09G032000.1.p.v.2.1	1746	1766	MeJA-responsive
PeSCL14-3	Podel.09G032000.1.p.v.2.1	1105	1125	Gibberellin responsive
PeSCL14-3	Podel.09G032000.1.p.v.2.1	1177	1197	Light responsive

## Sheet: Table S3
Table S3 Analyses the motifs in PeSCL9s proteins from the MEME website.
Motif	E-value	Width	Best possible match
1	7.4e-1414	100	VLNLIRKINPDIFIHGIVNGSYNAPFFVTRFREALFHFSALFDMLETTVPREDEERLLFEREIFGREAMNVIACEGSERVERPETYKQWQVRNLRAGFRQ
2	1.4e-741	51	KRPGGPPKLRITGIELPQPGFRPAERVEETGRRLARYAERFNVPFEYNAIA
3	3.2e-875	67	KKQGGKKEVVDLRTLLILCAQAVAADDRRTANELLKQIRQHSSPFGDGSQRLAHYFABGLEARLAGT
4	2.9e-451	31	HKDFVVDEDGNWLLQGWKGRIIYALSAWKPA
5	2.1e-341	36	TSAADILKAYQLYLSACPFKKISYFFANKTILRLAE
6	2.3e-324	21	RLHIIDFGILYGFQWPTLIQR
7	4.7e-291	29	KYISQMLMEEDMEDKTCMFQDSLALQAAE
8	1.1e-278	29	EDLKIDRDEVLVVNCLYRLKNLLDETVVV
9	2.8e-158	29	FSDSESILQFKKGVEEASKFLPKGNKLVI
10	2.2e-128	21	RKNPHREDGDLEEERSNKQSA
11	4.7e-115	21	KSFYEVLGEKYPPSPDHNSPS
12	1.3e-64	80	SDSRYTEFPGSKKFEDEIVFPVSNQYQNVTNGFKIEDLDLDHLENPLVLPDPDPGNSALSSITSMDGDSPSDDNDSENLL
13	5.9e-62	80	FLVDSPDDNFWSSRSDYSSNSSSTSNTASLVDPQWNGESGESKPSFMQMPLSTNFVFQSAANPSSQSSFKLHNGLASNSD
14	7.3e-60	8	QKWETIQJ
15	2.1e-47	15	EETERSEMFDKVLLC
16	5.7e-42	11	GSQIYKALVSK
17	1.7e-29	80	MNINECPDENFTPTRSVQSSVTQPFDSPESMPYLHIETQPFGQFNGVMGSANKSIPYSHSIKFSSMRNVSDPQELEREVM
18	1.9e-30	15	PLDKEIVKKAKEKVK
19	6.4e-28	21	SSKSVQQNGQTKGSNGGKGRG
20	9.2e-20	29	APEMNRNAPNVVVKAEKEDKEYLPEWLTG

## Sheet: Table S4
Table S4 Comparison of PeSCL9s with miRNA matching sites of 'Nanlin895' poplar.
Gene_ID	Expect	Position	Sequence Alignment																						Position	Inhibition
ptc-miR396a-Probable-5p-mature	3	21	G	U	C	A	A	G	U	U	C	U	U	U	C	G	A	C	A	C	C	U	U		1	Cleavage
			|	|	|	|	|	|	|	|	|	|		|	|		|	|	|		|	|
PeSCL14-3		844	C	A	G	U	U	C	A	A	G	A	G	A	G	G	U	G	U	A	G	A	G		864
ptc-miR396a-Probable-5p-mature	3		G	U	C	A	A	G	U	U	C	U	U	U	C	G	A	C	A	C	C	U	U			Cleavage
			|	|	|	|	|	|	|	|	|	|		|	|		|	|	|		|	|
PeSCL14-2		812	C	A	G	U	U	C	A	A	G	A	G	A	G	G	U	G	U	A	G	A	G		832
ptc-miR396a-Probable-5p-mature	3		G	U	C	A	A	G	U	U	C	U	U	U	C	G	A	C	A	C	C	U	U			Cleavage
			|	|	|	|	|	|	|	|	|	|		|	|		|	|	|		|	|
PeSCL14-1		756	C	A	G	U	U	C	A	A	G	A	G	A	G	G	U	G	U	A	G	A	G		776
ptc-miR396b-Known-5p-mature	3		G	U	C	A	A	G	U	U	C	U	U	U	C	G	A	C	A	C	C	U	U			Cleavage
			|	|	|	|	|	|	|	|	|	|		|	|		|	|	|		|	|
PeSCL14-2		812	C	A	G	U	U	C	A	A	G	A	G	A	G	G	U	G	U	A	G	A	G		832
ptc-miR396b-Known-5p-mature	3		G	U	C	A	A	G	U	U	C	U	U	U	C	G	A	C	A	C	C	U	U			Cleavage
			|	|	|	|	|	|	|	|	|	|		|	|		|	|	|		|	|
PeSCL14-3		844	C	A	G	U	U	C	A	A	G	A	G	A	G	G	U	G	U	A	G	A	G		864
ptc-miR396b-Known-5p-mature	3		G	U	C	A	A	G	U	U	C	U	U	U	C	G	A	C	A	C	C	U	U			Cleavage
			|	|	|	|	|	|	|	|	|	|		|	|		|	|	|		|	|
PeSCL14-1		756	C	A	G	U	U	C	A	A	G	A	G	A	G	G	U	G	U	A	G	A	G		776
ptc-miR396c-Probable-5p-mature	3		U	U	C	A	A	G	U	U	C	U	U	U	C	G	A	C	A	C	C	U	U			Cleavage
				|	|	|	|	|	|	|	|	|		|	|		|	|	|		|	|
PeSCL14-2		812	C	A	G	U	U	C	A	A	G	A	G	A	G	G	U	G	U	A	G	A	G		832
ptc-miR396c-Probable-5p-mature	3		U	U	C	A	A	G	U	U	C	U	U	U	C	G	A	C	A	C	C	U	U			Cleavage
				|	|	|	|	|	|	|	|	|		|	|		|	|	|		|	|
PeSCL14-3		844	C	A	G	U	U	C	A	A	G	A	G	A	G	G	U	G	U	A	G	A	G		864
ptc-miR396c-Probable-5p-mature	3		U	U	C	A	A	G	U	U	C	U	U	U	C	G	A	C	A	C	C	U	U			Cleavage
				|	|	|	|	|	|	|	|	|		|	|		|	|	|		|	|
PeSCL14-1		756	C	A	G	U	U	C	A	A	G	A	G	A	G	G	U	G	U	A	G	A	G		776
ptc-miR396f-Known-5p-mature	3		G	U	C	A	A	G	U	U	C	U	U	U	C	G	A	C	A	C	C	U	U			Cleavage
			|	|	|	|	|	|	|	|	|	|		|	|		|	|	|		|	|
PeSCL14-2		812	C	A	G	U	U	C	A	A	G	A	G	A	G	G	U	G	U	A	G	A	G		832
ptc-miR396f-Known-5p-mature	3		G	U	C	A	A	G	U	U	C	U	U	U	C	G	A	C	A	C	C	U	U			Cleavage
			|	|	|	|	|	|	|	|	|	|		|	|		|	|	|		|	|
PeSCL14-3		844	C	A	G	U	U	C	A	A	G	A	G	A	G	G	U	G	U	A	G	A	G		864
ptc-miR396f-Known-5p-mature	3		G	U	C	A	A	G	U	U	C	U	U	U	C	G	A	C	A	C	C	U	U			Cleavage
			|	|	|	|	|	|	|	|	|	|		|	|		|	|	|		|	|
PeSCL14-1		756	C	A	G	U	U	C	A	A	G	A	G	A	G	G	U	G	U	A	G	A	G		776
ptc-miR396g-Probable-5p-mature	3		U	U	C	A	A	G	U	U	C	U	U	U	C	G	A	C	A	C	C	U	U			Cleavage
				|	|	|	|	|	|	|	|	|		|	|		|	|	|		|	|
PeSCL14-2		812	C	A	G	U	U	C	A	A	G	A	G	A	G	G	U	G	U	A	G	A	G		832
ptc-miR396g-Probable-5p-mature	3		U	U	C	A	A	G	U	U	C	U	U	U	C	G	A	C	A	C	C	U	U			Cleavage
				|	|	|	|	|	|	|	|	|		|	|		|	|	|		|	|
PeSCL14-3		844	C	A	G	U	U	C	A	A	G	A	G	A	G	G	U	G	U	A	G	A	G		864
ptc-miR396g-Probable-5p-mature	3		U	U	C	A	A	G	U	U	C	U	U	U	C	G	A	C	A	C	C	U	U			Cleavage
				|	|	|	|	|	|	|	|	|		|	|		|	|	|		|	|
PeSCL14-1		756	C	A	G	U	U	C	A	A	G	A	G	A	G	G	U	G	U	A	G	A	G		776
ptc-miR396e-Probable-5p-mature	3.5		U	U	C	A	A	G	U	U	C	U	U	U	C	G	G	C	A	C	C	U	U			Cleavage
				|	|	|	|	|	|	|	|	|		|	|			|	|		|	|
PeSCL14-2		812	C	A	G	U	U	C	A	A	G	A	G	A	G	G	U	G	U	A	G	A	G		832
ptc-miR396e-Probable-5p-mature	3.5		U	U	C	A	A	G	U	U	C	U	U	U	C	G	G	C	A	C	C	U	U			Cleavage
				|	|	|	|	|	|	|	|	|		|	|			|	|		|	|
PeSCL14-3		844	C	A	G	U	U	C	A	A	G	A	G	A	G	G	U	G	U	A	G	A	G		864
ptc-miR396e-Probable-5p-mature	3.5		U	U	C	A	A	G	U	U	C	U	U	U	C	G	G	C	A	C	C	U	U			Cleavage
				|	|	|	|	|	|	|	|	|		|	|			|	|		|	|
PeSCL14-1		756	C	A	G	U	U	C	A	A	G	A	G	A	G	G	U	G	U	A	G	A	G		776
ptc-miR482c-Known-3p-mature	3.5		C	C	A	U	A	C	C	C	U	C	C	U	G	A	G	C	C	U	U	U	C	U		Cleavage
				|		|	|	|	|	|	|	|		|	|		|	|	|		|	|
PeSCL14-1		2081	A	G	C	A	U	G	U	G	A	G	G	G	C	U	C	U	G	A	G	A	G	G	2102
ptc-miR172a-Probable-3p-mature	4		A	G	A	A	U	C	U	U	G	A	U	G	A	U	G	C	U	G	C	A	U			Cleavage
			|		|	|		|	|	|	|	|	|	|		|		|		|	|		|
PeSCL9		547	U	U	U	U	G	G	A	A	C	U	A	C	A	A	A	G	C	C	G	G	A		567
ptc-miR172b-Known-3p-mature	4		A	G	A	A	U	C	U	U	G	A	U	G	A	U	G	C	U	G	C	A	U			Cleavage
			|		|	|		|	|	|	|	|	|	|		|		|		|	|		|
PeSCL9		547	U	U	U	U	G	G	A	A	C	U	A	C	A	A	A	G	C	C	G	G	A		567
ptc-miR172d-Known-3p-mature	4		A	G	A	A	U	C	U	U	G	A	U	G	A	U	G	C	U	G	C	A	U			Cleavage
			|		|	|		|	|	|	|	|	|	|		|		|		|	|		|
PeSCL9		547	U	U	U	U	G	G	A	A	C	U	A	C	A	A	A	G	C	C	G	G	A		567
ptc-miR172g-Known-3p-mature	4		A	G	A	A	U	C	U	U	G	A	U	G	A	U	G	C	U	G	C	A	U			Cleavage
			|		|	|		|	|	|	|	|	|	|		|		|		|	|		|
PeSCL9		547	U	U	U	U	G	G	A	A	C	U	A	C	A	A	A	G	C	C	G	G	A		567
ptc-miR390a-Known-3p-star	4		C	G	C	U	A	U	C	U	A	U	C	C	U	G	A	G	U	U	C	U	A			Cleavage
					|	|	|					|	|			|				|	|	|
PeSCL30-1		1666	A	G	G	A	U	C	U	C	A	A	G	A	U	C	G	A	U	A	G	A	G		1686
ptc-miR390a-Known-5p-mature	4		C	C	G	C	G	A	U	A	G	G	G	A	G	G	A	C	U	C	G	A	A			Cleavage
					|	|	|	|	|	|			|	|	|		|			|		|	|
PeSCL14-3		2669	U	U	C	G	C	U	A	U	U	A	C	U	C	U	U	A	G	G	U	U	U		2689
ptc-miR390b-Known-5p-mature	4		C	C	G	C	G	A	U	A	G	G	G	A	G	G	A	C	U	C	G	A	A			Cleavage
					|	|	|	|	|	|			|	|	|		|			|		|	|
PeSCL14-3		2669	U	U	C	G	C	U	A	U	U	A	C	U	C	U	U	A	G	G	U	U	U		2689
ptc-miR390c-Known-3p-star	4		A	U	C	U	U	G	A	G	U	C	C	U	A	U	C	U	A	U	C	G	C			Cleavage
					|	|		|	|	|	|		|	|	|		|	|	|	|	|		|
PeSCL30-1		1666	A	G	G	A	U	C	U	C	A	A	G	A	U	C	G	A	U	A	G	A	G		1686
ptc-miR390c-Known-5p-mature	4		C	C	G	C	G	A	U	A	G	G	G	A	G	G	A	C	U	C	G	A	A			Cleavage
					|	|	|	|	|	|			|	|	|		|			|		|	|
PeSCL14-3		2669	U	U	C	G	C	U	A	U	U	A	C	U	C	U	U	A	G	G	U	U	U		2689
ptc-miR390d-Known-5p-mature	4		C	C	G	C	G	A	U	A	G	G	G	A	G	G	A	C	U	C	G	A	A			Cleavage
					|	|	|	|	|	|			|	|	|		|			|		|	|
PeSCL14-3		2669	U	U	C	G	C	U	A	U	U	A	C	U	C	U	U	A	G	G	U	U	U		2689
ptc-miR396d-Probable-5p-mature	4		U	C	A	A	G	U	U	C	U	U	U	C	G	G	C	A	C	C	U	U	U			Cleavage
			|	|	|	|	|	|	|				|	|		|		|	|	|		|	|
PeSCL30-1		676	A	G	U	U	C	A	A	U	G	G	A	G	U	C	A	U	G	G	G	A	A		696
ptc-miR396d-Probable-5p-mature	4		U	C	A	A	G	U	U	C	U	U	U	C	G	G	C	A	C	C	U	U	U			Cleavage
			|	|	|	|	|	|	|	|	|		|	|			|	|		|	|
PeSCL14-1		757	A	G	U	U	C	A	A	G	A	G	A	G	G	U	G	U	A	G	A	G	G		777
ptc-miR396d-Probable-5p-mature	4		U	C	A	A	G	U	U	C	U	U	U	C	G	G	C	A	C	C	U	U	U			Cleavage
			|	|	|	|	|	|	|	|	|		|	|			|	|		|	|
PeSCL14-3		845	A	G	U	U	C	A	A	G	A	G	A	G	G	U	G	U	A	G	A	G	G		865
ptc-miR396d-Probable-5p-mature	4		U	C	A	A	G	U	U	C	U	U	U	C	G	G	C	A	C	C	U	U	U			Cleavage
			|	|	|	|	|	|	|	|	|		|	|	|		|	|		|	|
PeSCL14-2		813	A	G	U	U	C	A	A	G	A	G	A	G	G	U	G	U	A	G	A	G	G		833
ptc-miR396e-Probable-5p-mature	4		U	U	C	A	A	G	U	U	C	U	U	U	C	G	G	C	A	C	C	U	U			Cleavage
				|	|	|	|	|	|	|				|	|		|		|	|	|		|
PeSCL30-1		675	C	A	G	U	U	C	A	A	U	G	G	A	G	U	C	A	U	G	G	G	A		695
ptc-miR482c-Known-3p-mature	4		C	C	A	U	A	C	C	C	U	C	C	U	G	A	G	C	C	U	U	U	C	U		Cleavage
				|			|	|		|	|	|	|		|	|	|		|	|		|	|
PeSCL14-3		2169	A	G	C	G	U	G	U	G	A	G	G	G	C	U	C	A	G	A	G	A	G	G	2190
ptc-miR482c-Known-3p-mature	4		C	C	A	U	A	C	C	C	U	C	C	U	G	A	G	C	C	U	U	U	C	U		Cleavage
				|			|	|		|	|	|	|		|	|	|		|	|		|	|
PeSCL14-3		2137	A	G	C	G	U	G	U	G	A	G	G	G	C	U	C	A	G	A	G	A	G	G	2158

## Sheet: Table S5
Table S5 Primer sequences.
Primer_ID	Forward PCR primer (5'-3')	Reverse PCR primer (5'-3')
PeSCL30-1_3OUTER	GATTGGCACATTATTTCGCT	TACCGTCGTTCCACTAGTGATTT
PeSCL30-1_3INTER	GACACGATGGTGGTCAACAGCCCCAG	CGCGGATCCTCCACTAGTGATTTCACTATAGG
PeSCL30-1_5OUTER	CATGGCTACATGCTGACAGCCTA	GCATCCTTTCCAATCGTTTC
PeSCL30-1_5INTER	CGCGGATCCACAGCCTACTGATGATCAGTCGATG	GTAATGGAACAATGCCTCACGGAACCTT
PeSCL30-1_ORF	ATGGTGATTGAATCTATGG	TTACTCCTGGACAGGTTC
PeSCL14-1_3OUTER	GAGAAGAACCAGCCATCCTTACC	TACCGTCGTTCCACTAGTGATTT
PeSCL14-1_3INTER	TCAGGCTGAACAGTGTGAATCAAGCAA	CGCGGATCCTCCACTAGTGATTTCACTATAGG
PeSCL14-1_5OUTER	CATGGCTACATGCTGACAGCCTA	TCCGTCCTTTCCATCCCTG
PeSCL14-1_5INTER	CGCGGATCCACAGCCTACTGATGATCAGTCGATG	GCCTGTAAGTCTCAGGTCTTTCAACCCTCT
PeSCL14-1_ORF	ATGGGTTCGGATTCTCGT	CTATGCAGGAATCCAGGC
PeSCL14-1_qRT-PCR	TCTACAAGCTCCCGCTTACA	GTAAGGATGGCTGGTTCT
PeSCL9_3OUTER	CATCCTTCTGCACCTGATGATCC	TACCGTCGTTCCACTAGTGATTT
PeSCL9_3INTER	ACCTCCCCATCTGCGGATTACTGGGATT	CGCGGATCCTCCACTAGTGATTTCACTATAGG
PeSCL9_5OUTER	CATGGCTACATGCTGACAGCCTA	TCTGGAACCTCACGAGACAC
PeSCL9_5INTER	CGCGGATCCACAGCCTACTGATGATCAGTCGATG	CCACCACCACAGTCTCATCAAGCAAGTT
PeSCL9_ORF	ATGATCATGGATCAGTCCTT	TTAACAATCAGGCTTCCAA
PeSCL9_qRT-PCR	GTCCAGGGAACGGCAGTGT	GAGAGTCGACAAATCC
PeSCL30-2_3OUTER	TATGTCAGAGCGTGCCCGTT	TACCGTCGTTCCACTAGTGATTT
PeSCL30-2_3INTER	GGTTGTCGTCAACTGTCTATATCGGCT	CGCGGATCCTCCACTAGTGATTTCACTATAGG
PeSCL30-2_5OUTER	CATGGCTACATGCTGACAGCCTA	ATTGCTCTTTTTCAAACATC
PeSCL30-2_5INTER	CGCGGATCCACAGCCTACTGATGATCAGTCGATG	CGGGAGGTTCCTTAGCCGATATAGAC
PeSCL30-2_ORF	ATGGATACCCTTTTACAAGAAT	TTACTCCTGGAATGGTTT
PeSCL30-2_qRT-PCR	ACAAGGACGAGGGAGACT	CATTTTGTGAATTTCC
PeSCL14-2_3OUTER	CTGTGAATGATTGCAGAACTGCT	TACCGTCGTTCCACTAGTGATTT
PeSCL14-2_3INTER	ATGGATCTCAGAGGTTGGCTCATTGCTT	CGCGGATCCTCCACTAGTGATTTCACTATAGG
PeSCL14-2_5OUTER	CATGGCTACATGCTGACAGCCTA	TCTCTTGAACTCTCTCTGCTGG
PeSCL14-2_5INTER	CGCGGATCCACAGCCTACTGATGATCAGTCGATG	TGCCTTCTCAGCCACATTCAGAATAC
PeSCL14-2_ORF	ATGGGTTCGGATTCTCGCT	CTATGCAGGAATCCAAGCAG
PeSCL14-2_qRT-PCR	AGAAGGAAGACAAGGAGTATT	AGTTCGCTCTCATCTACATAA
PeSCL14-3_3OUTER	TAATAGGGTTTACTCGGTT	TACCGTCGTTCCACTAGTGATTT
PeSCL14-3_3INTER	ATGGGTTCGGATTCTCGCTACACTGAATT	CGCGGATCCTCCACTAGTGATTTCACTATAGG
PeSCL14-3_5OUTER	CATGGCTACATGCTGACAGCCTA	CGGATCGGGGTCAGGCAAAAC
PeSCL14-3_5INTER	CGCGGATCCACAGCCTACTGATGATCAGTCGATG	GAGCCAGGGAATTCAGTGTAGCG
PeSCL14-3_ORF	ATGGGTTCGGATTCTCGCT	CTATGCAGGAATCCAAG
PeSCL14-3_qRT-PCR	CCAGTTCACAATCATCATTCA	GCTTCCTCTACACCTCTC
EF1α_qRT‑PCR	GGCAAGGAGAAGGTACACAT	CAATCACACGCTTGTCAATA
Pre-miR396a	CTTGGTATTCTTCCACAGCTT	TTGTATCTTCCCACAGCTT
Pre-miR396c	TGCCATGTTTTTCCACAGCTT	TCATGCTATTCCACGGCTTT
